# Supplementary material for: Anti-angiogenic and anti-proliferative activity of ziziphus leaf extract as a novel potential therapeutic agent for reducing hepatic injury in experimental hamster schistosomiasis
Source: PLoS Negl Trop Dis. 2023 Jun 20;17(6):e0011426. doi: 10.1371/journal.pntd.0011426 (PMC10313029; doi:10.1371/journal.pntd.0011426)
Supplement: S1 Data — (XLSX) [file pntd.0011426.s005.xlsx]

## Sheet: S1
		Group	Number of eggs	worms				Infected untreated	Infected+ PZQ therapy	Infected+ZLE therapy
	Infected untreated	1	18				Mean	19.8	0.8	7.6
		1	21				SD	1.9	0.3	1.1
		1	17
		1	19
		1	18
		1	21
		1	22
		1	20
		1	23
		1	19
	Infected+PZQ	2	1
		2	0
		2	2
		2	0
		2	2
		2	0
		2	0
		2	2
		2	1
		2	0
	Infected +ZIZ	3	6
		3	6
		3	8
		3	8
		3	8
		3	7
		3	9
		3	9
		3	8
		3	7
	Mean
	SD

## Sheet: S2
			Group	Granuloma area
			1	62
			1	49
			1	43
			1	47
			1	45
			1	61
			1	44
			1	48
			1	56
			1	59
			2	33
			2	35
			2	30
			2	43
			2	38
			2	45
			2	56
			2	30
			2	43
			2	53
			3	39
			3	34
			3	29
			3	33
			3	29
			3	33
			3	28
			3	29
			3	36
			3	35
					Infected untreated	Infected+ PZQ therapy	Infected+ZLE therapy
				Mean	51.4	40.6	32.5
				SD	7.4	9.1	3.7

## Sheet: S3a
	Group	NO
	1	246.78
	1	227.4
	1	252.6
	1	229.02
	1	301.8
	1	268.98
	1	350.04
	1	354.66
	1	330.6
	1	295.2
	2	244.26
	2	292.56
	2	252.06
	2	266.7
	2	244.02
	2	236.64
	2	240.6
	2	239.4
	2	234.48
	2	289.8
	3	901
	3	623
	3	833
	3	890
	3	900
	3	910
	3	895
	3	890
	3	901
	3	880
	4	460
	4	450
	4	480
	4	398
	4	430
	4	455
	4	434
	4	455
	4	430
	4	440
	5	412.8
	5	415.86
	5	355
	5	375.96
	5	360
	5	334
	5	381.66
	5	360
	5	370
	5	364.8
		Mean	SD
	Noninfected untreated	285.7	48
	Noninfected+ZLE therapy	288.6	38.9
	Infected untreated	862.3	86.8
	Infected + PZQ therapy	443.2	22.3
	Infected + ZLE therapy	373	25.3

## Sheet: S3b
				Group	SOD
				1	76.21
				1	78.63
				1	75.3
				1	77.22
				1	66.78
				1	65.21
				1	77.42
				1	76.11
				1	76.18
				1	75.9
				2	75.25
				2	74.23
				2	73.47
				2	72.55
				2	71.67
				2	74.67
				2	74.34
				2	76.3
				2	74.29
				2	68.98
				3	39.37
				3	36.38
				3	38.34
				3	37.47
				3	41.13
				3	37.9
				3	42.1
				3	38.17
				3	40.28
				3	44.83
				4	58.34
				4	59.11
				4	67.76
				4	58.83
				4	54.45
				4	58.77
				4	59.03
				4	57.78
				4	59
				4	66.14
				5	68.88
				5	57.89
				5	59.71
				5	69.56
				5	67.98
				5	57.45
				5	58
				5	68.01
				5	68.13
				5	71.97
					Mean	SD
				Noninfected untreated	1436.9	26.6
				Noninfected+ZLE therapy	1469.8	38.2
				Infected untreated	859.8	3.5
				Infected + PZQ therapy	899.8	12.1
				Infected + ZLE therapy	928.6	6.4

## Sheet: S4
Group	ALT	AST	Alkaline phosphatase
1	35.81	28.86	59.94
1	33.92	23.08	61.28
1	33.09	29.09	60.46
1	32.99	29.21	61.05
1	34.59	30.28	61.33
1	33.06	33.21	60.78
1	34.82	30.78	61.37
1	34.51	32.01	60.27
1	34.65	31.09	60.07
1	35.06	32.5	61.36
2	37.09	33.09	62.09
2	36.01	33.33	63.92
2	36.45	31.07	63.02
2	36.87	34.91	62.66							ALT
2	37.81	32.78	63.87							Mean	SD
2	37.33	24.3	64.91						Noninfected untreated	30	2.9
2	36.92	33.89	63.61						Noninfected+ZLE therapy	31.2	3.6
2	37.87	30.4	63.94						Infected untreated	80.7	2.1
2	37.46	32.99	64						Infected + PZQ therapy	43.5	3.1
2	38.01	25.3	63.45						Infected + ZLE therapy	38.8	1.4
3	90.06	77.52	121.39
3	92.67	79.01	121.37
3	98.45	82.34	124.99
3	97.92	77.8	123.78
3	95.23	79.9	125.01
3	96.8	81.45	123.78
3	98.43	82.84	122.45
3	99.58	83.02	123.9
3	100.11	82.78	124.05
3	100.28	80.7	123.33
4	48.99	42.91	74.98
4	47.45	41.88	65.43
4	44.22	40.83	64.32
4	46.56	48.99	64.37
4	49.98	42.91	74.55
4	47.32	41.23	65.08
4	42.12	41.9	64.77
4	40.24	49.56	73.79
4	40.71	42.95	64.95
4	48.76	41.82	75.02
5	42.01	38.23	63
5	44.45	36.11	66.05
5	40.67	37.9	63
5	39.44	40.74	65.51
5	38.87	37.42	66.79
5	39.9	39.98	62
5	39.08	39.01	63
5	38.97	39.05	65.98
5	41.04	38.76	66.94
5	43.41	40.56	65.9
